# Supplementary material for: Case report: An incidental finding of a left-sided supernumerary kidney
Source: Front Med (Lausanne). 2025 Jan 17;11:1490211. doi: 10.3389/fmed.2024.1490211 (PMC11783679; doi:10.3389/fmed.2024.1490211)
Supplement: Supplementary file 1 [file Data_Sheet_1.ZIP]

Archive with 7 entries (7 files):
- Supplementary_Material submission revised.pdf
- CARE-checklist-English-2013.docx
- CARE-checklist-English-2013.pdf
- Figure 1.jpg
- Figure 2.jpg
- Figure 3.jpg
- Supplementary_Material submission revised.docx
